# Supplementary material for: Heterozygous inversion breakpoints suppress meiotic crossovers by altering recombination repair outcomes
Source: PLoS Genet. 2023 Apr 13;19(4):e1010702. doi: 10.1371/journal.pgen.1010702 (PMC10128924; doi:10.1371/journal.pgen.1010702)
Supplement: S1 File — (XLSX) [file pgen.1010702.s007.xlsx]

## Sheet: COs OregonRM
Crossovers recovered on chrX in Oregon-RM
Individual	Genotype 1	Genotype 2	Position of genotype switch (kb)	Type of event
wt_CO_26_S122	y cv wy f	Oregon-RM	1920744	SCO
wt_CO_57_S153	Oregon-RM	y cv wy f	1922100	DCO #57A
wt_CO_18_S114	y cv wy f	Oregon-RM	2516457	SCO
wt_CO_5_S101	y cv wy f	Oregon-RM	2633093	SCO
wt_CO_68_S164	y cv wy f	Oregon-RM	2633093	DCO #68A
wt_CO_91_S187	y cv wy f	Oregon-RM	2796121	SCO
wt_CO_61_S157	y cv wy f	Oregon-RM	2913953	SCO
wt_CO_32_S128	y cv wy f	Oregon-RM	2933163	SCO
wt_CO_22_S118	y cv wy f	Oregon-RM	3094380	SCO
wt_CO_6_S102	y cv wy f	Oregon-RM	3123842	SCO
wt_CO_15_S111	Oregon-RM	y cv wy f	3142343	DCO #15A
wt_CO_73_S169	y cv wy f	Oregon-RM	3266199	DCO #73A
wt_CO_81_S177	y cv wy f	Oregon-RM	3276529	SCO
wt_CO_94_S190	y cv wy f	Oregon-RM	3280133	SCO
wt_CO_50_S146	y cv wy f	Oregon-RM	3341782	SCO
wt_CO_7_S103	Oregon-RM	y cv wy f	3348158	SCO
wt_CO_75_S171	y cv wy f	Oregon-RM	3387875	DCO #75A
wt_CO_74_S170	y cv wy f	Oregon-RM	3439154	SCO
wt_CO_2_S98	y cv wy f	Oregon-RM	3453573	SCO
wt_CO_23_S119	y cv wy f	Oregon-RM	3579192	SCO
wt_CO_54_S150	Oregon-RM	y cv wy f	3667361	SCO
wt_CO_59_S155	Oregon-RM	y cv wy f	3841777	DCO #58A
wt_CO_78_S174	Oregon-RM	y cv wy f	4185891	SCO
wt_CO_67_S163	Oregon-RM	y cv wy f	4435971	SCO
wt_CO_69_S165	y cv wy f	Oregon-RM	4657305	DCO #69A
wt_CO_37_S133	y cv wy f	Oregon-RM	4760067	SCO
wt_CO_49_S145	y cv wy f	Oregon-RM	4881825	SCO
wt_CO_76_S172	Oregon-RM	y cv wy f	4895955	DCO #76A
wt_CO_39_S135	Oregon-RM	y cv wy f	4984911	SCO
wt_CO_30_S126	y cv wy f	Oregon-RM	5026532	SCO
wt_CO_95_S191	y cv wy f	Oregon-RM	5107702	DCO #95A
wt_CO_80_S176	y cv wy f	Oregon-RM	5145127	SCO
wt_CO_56_S152	Oregon-RM	y cv wy f	5187269	DCO #56A
wt_CO_79_S175	y cv wy f	Oregon-RM	5284921	SCO
wt_CO_64_S160	Oregon-RM	y cv wy f	5290543	SCO
wt_CO_42_S138	Oregon-RM	y cv wy f	5300294	SCO
wt_CO_51_S147	y cv wy f	Oregon-RM	5319750	SCO
wt_CO_45_S141	y cv wy f	Oregon-RM	5379742	SCO
wt_CO_82_S178	y cv wy f	Oregon-RM	5403598	SCO
wt_CO_35_S131	y cv wy f	Oregon-RM	5425810	SCO
wt_CO_20_S116	Oregon-RM	y cv wy f	5433772	SCO
wt_CO_1_S97	y cv wy f	Oregon-RM	5438666	SCO
wt_CO_60_S156	y cv wy f	Oregon-RM	5481040	DCO #60A
wt_CO_8_S104	y cv wy f	Oregon-RM	5578721	SCO
wt_CO_93_S189	y cv wy f	Oregon-RM	5622151	SCO
wt_CO_62_S158	y cv wy f	Oregon-RM	5655027	SCO
wt_CO_21_S117	y cv wy f	Oregon-RM	6012568	DCO #21A
wt_CO_77_S173	y cv wy f	Oregon-RM	6032136	DCO #77A
wt_CO_44_S140	y cv wy f	Oregon-RM	6481385	SCO	something wrong with this sample, double check?
wt_CO_68_S164	Oregon-RM	y cv wy f	6586277	DCO #68B
wt_CO_16_S112	y cv wy f	Oregon-RM	6647243	DCO #16A
wt_CO_52_S148	y cv wy f	Oregon-RM	8659771	DCO #52A
wt_CO_33_S129	y cv wy f	Oregon-RM	8666552	DCO #33A
wt_CO_72_S168	y cv wy f	Oregon-RM	8811529	DCO #72A
wt_CO_76_S172	y cv wy f	Oregon-RM	9209390	DCO #76B
wt_CO_89_S185	y cv wy f	Oregon-RM	9413080	DCO #89A
wt_CO_71_S167	y cv wy f	Oregon-RM	9490292	DCO #71A
wt_CO_15_S111	y cv wy f	Oregon-RM	10870910	DCO #15B
wt_CO_95_S191	Oregon-RM	y cv wy f	11914549	DCO #95B
wt_CO_25_S121	Oregon-RM	y cv wy f	13343090	SCO
wt_CO_27_S123	Oregon-RM	y cv wy f	13407462	SCO
wt_CO_38_S134	y cv wy f	Oregon-RM	13508671	SCO
wt_CO_28_S124	y cv wy f	Oregon-RM	13724971	SCO
wt_CO_19_S115	Oregon-RM	y cv wy f	13837038	SCO
wt_CO_10_S106	Oregon-RM	y cv wy f	13845838	SCO
wt_CO_71_S167	Oregon-RM	y cv wy f	13882254	DCO #71B
wt_CO_13_S109	Oregon-RM	y cv wy f	13952494	DCO #13A
wt_CO_88_S184	y cv wy f	Oregon-RM	13954325	SCO
wt_CO_31_S127	y cv wy f	Oregon-RM	14115772	SCO
wt_CO_24_S120	Oregon-RM	y cv wy f	14196223	SCO
wt_CO_55_S151	y cv wy f	Oregon-RM	14298646	SCO
wt_CO_75_S171	Oregon-RM	y cv wy f	14401005	DCO #75B
wt_CO_58_S154	y cv wy f	Oregon-RM	14548435	SCO
wt_CO_41_S137	Oregon-RM	y cv wy f	14600177	SCO
wt_CO_46_S142	Oregon-RM	y cv wy f	14831936	SCO
wt_CO_52_S148	Oregon-RM	y cv wy f	14963441	DCO #52B
wt_CO_83_S179	Oregon-RM	y cv wy f	15022041	SCO
wt_CO_9_S105	Oregon-RM	y cv wy f	15116197	SCO
wt_CO_57_S153	y cv wy f	Oregon-RM	15492682	DCO #57B
wt_CO_47_S143	Oregon-RM	y cv wy f	15690692	SCO
wt_CO_90_S186	y cv wy f	Oregon-RM	15765284	SCO
wt_CO_12_S108	Oregon-RM	y cv wy f	15771420	SCO
wt_CO_16_S112	Oregon-RM	y cv wy f	15778871	DCO #16B
wt_CO_87_S183	y cv wy f	Oregon-RM	15806882	SCO
wt_CO_17_S113	Oregon-RM	y cv wy f	15851552	SCO
wt_CO_63_S159	Oregon-RM	y cv wy f	15862401	SCO
wt_CO_21_S117	Oregon-RM	y cv wy f	15882294	DCO #21B
wt_CO_34_S130	y cv wy f	Oregon-RM	15962259	SCO
wt_CO_11_S107	Oregon-RM	y cv wy f	16188847	SCO
wt_CO_53_S149	Oregon-RM	y cv wy f	16200681	DCO #53A
wt_CO_48_S144	y cv wy f	Oregon-RM	16210587	SCO
wt_CO_85_S181	y cv wy f	Oregon-RM	16268179	SCO
wt_CO_72_S168	Oregon-RM	y cv wy f	16308964	DCO #72B
wt_CO_3_S99	y cv wy f	Oregon-RM	16309537	SCO
wt_CO_36_S132	Oregon-RM	y cv wy f	16370381	SCO
wt_CO_13_S109	y cv wy f	Oregon-RM	16399411	DCO #13B
wt_CO_65_S161	y cv wy f	Oregon-RM	16414862	SCO
wt_CO_33_S129	Oregon-RM	y cv wy f	16569930	DCO #33B
wt_CO_4_S100	Oregon-RM	y cv wy f	16634889	SCO
wt_CO_14_S110	y cv wy f	Oregon-RM	16664054	SCO
wt_CO_29_S125	Oregon-RM	y cv wy f	16669426	SCO
wt_CO_40_S136	Oregon-RM	y cv wy f	16685948	SCO
wt_CO_96_S192	Oregon-RM	y cv wy f	16715999	SCO
wt_CO_73_S169	Oregon-RM	y cv wy f	16734231	DCO #73B
wt_CO_89_S185	Oregon-RM	y cv wy f	16734231	DCO #89B
wt_CO_86_S182	y cv wy f	Oregon-RM	16785273	SCO
wt_CO_70_S166	Oregon-RM	y cv wy f	16837470	SCO
wt_CO_43_S139	Oregon-RM	y cv wy f	16984050	SCO
wt_CO_66_S162	y cv wy f	Oregon-RM	17042154	SCO
wt_CO_84_S180	Oregon-RM	y cv wy f	17065591	SCO
wt_CO_77_S173	Oregon-RM	y cv wy f	17135142	DCO #77B
wt_CO_69_S165	Oregon-RM	y cv wy f	17210040	DCO #69B
wt_CO_59_S155	y cv wy f	Oregon-RM	18312974	DCO #58B
wt_CO_60_S156	Oregon-RM	y cv wy f	18511026	DCO #60B
wt_CO_53_S149	y cv wy f	Oregon-RM	19537138	DCO #53B
wt_CO_56_S152	y cv wy f	Oregon-RM	20820035	DCO #56B

## Sheet: NCOGCs OregonRM
NCOGCs recovered on chrX in OregonRM
Individual	Genotype 1	Genotype 2	Genotype 2	First converted SNP (bp)	Last converted SNP (bp)	Min NCOGC size (bp)	MaxNCOGC size (bp)
OregonRM_nonrec_12_S12	y cv wy f	OregonRM	y cv wy f	2497284	2497998	714	1160
OregonRM_nonrec_15_S15	y cv wy f	OregonRM	y cv wy f	2572898	2572898	1	340
OregonRM_nonrec_18_S18	y cv wy f	OregonRM	y cv wy f	6929635	6929961	326	1743
OregonRM_nonrec_90_S91	OregonRM	y cv wy f	OregonRM	15646478	15647380	902	2171
OregonRM_nonrec_80_S81	OregonRM	y cv wy f	OregonRM	4496211	4496294	83	3297
OregonRM_nonrec_5_S5	y cv wy f	OregonRM	y cv wy f	13470791	13470845	54	762
OregonRM_nonrec_75_S76	OregonRM	y cv wy f	OregonRM	13844159	13844568	409	2245
OregonRM_nonrec_47_S47	y cv wy f	OregonRM	y cv wy f	18796376	18796376	1	6459
OregonRM_nonrec_40_S40	y cv wy f	OregonRM	y cv wy f	18879909	18879909	1	1758
OregonRM_nonrec_34_S34	y cv wy f	OregonRM	y cv wy f	14265254	14265254	1	2929
OregonRM_nonrec_35_S35	y cv wy f	OregonRM	y cv wy f	6610752	6610829	77	221
OregonRM_CO_18_S114	OregonRM	y cv wy f	OregonRM	8812598	8812616	18	1041
OregonRM_CO_29_S125	OregonRM	y cv wy f	OregonRM	5513314	5513886	572	949
OregonRM_CO_30_S126	OregonRM	y cv wy f	OregonRM	16177221	16177519	298	1259
OregonRM_CO_34_S130	y cv wy f	OregonRM	y cv wy f	3480610	3481521	911	1529
OregonRM_CO_96_S192	OregonRM	y cv wy f	OregonRM	9503730	9504055	325	2393
OregonRM_CO_60_S156	y cv wy f	OregonRM	y cv wy f	20115806	20115875	69	367
OregonRM_CO_60_S156	y cv wy f	OregonRM	y cv wy f	20116562	20116672	110	803
OregonRM_CO_65_S161	y cv wy f	OregonRM	y cv wy f	5575916	5576025	109	1481
OregonRM_CO_6_S102	OregonRM	y cv wy f	OregonRM	22866200	22866262	62	1456
OregonRM_CO_74_S170	OregonRM	y cv wy f	OregonRM	7014579	7014579	1	1065
OregonRM_CO_76_S172	y cv wy f	OregonRM	y cv wy f	5225567	5226338	771	1355
OregonRM_CO_83_S179	y cv wy f	OregonRM	y cv wy f	21419324	21419707	383	870

## Sheet: COs dl-49
Crossovers recovered on chrX in dl-49 heterozygotes
Individual	Genotype 1	Genotype 2	Position of genotype switch (kb)	Type of event	Experiment
17-y wf-1	dl-49	y w	864845	SCO	Experiment 1
10-y w-6	dl-49	y w	17527052	SCO	Experiment 1
12-plus-1	dl-49	y w	16902079	SCO	Experiment 1
12-plus-10	dl-49	y w	16117036	SCO	Experiment 1
12-plus-11	dl-49	y w	15827582	SCO	Experiment 1
12-plus-12	dl-49	y w	13984371	SCO	Experiment 1
12-plus-13	dl-49	y w	15804661	SCO	Experiment 1
12-plus-14	dl-49	y w	14989126	SCO	Experiment 1
12-plus-15	dl-49	y w	15410300	SCO	Experiment 1
12-plus-16	dl-49	y w	14157525	SCO	Experiment 1
12-plus-17	dl-49	y w	16876705	SCO	Experiment 1
12-plus-18	dl-49	y w	16195052	SCO	Experiment 1
12-plus-19	dl-49	y w	15672074	SCO	Experiment 1
12-plus-2	dl-49	y w	17068885	SCO	Experiment 1
12-plus-3	dl-49	y w	16516862	SCO	Experiment 1
12-plus-4	dl-49	y w	16566528	SCO	Experiment 1
12-plus-5	dl-49	y w	15637836	SCO	Experiment 1
12-plus-6	dl-49	y w	16158825	SCO	Experiment 1
12-plus-7	dl-49	y w	17211772	SCO	Experiment 1
12-plus-8	dl-49	y w	15622433	SCO	Experiment 1
12-plus-9	dl-49	y w	17067176	SCO	Experiment 1
13-49-21	dl-49	y w	20155532	SCO	Experiment 1
13-plus-1	dl-49	y w	15532532	SCO	Experiment 1
13-plus-10	dl-49	y w	16901789	SCO	Experiment 1
13-plus-11	dl-49	y w	17008940	SCO	Experiment 1
13-plus-12	dl-49	y w	15388800	SCO	Experiment 1
13-plus-13	dl-49	y w	16293808	SCO	Experiment 1
13-plus-14	dl-49	y w	15928840	SCO	Experiment 1
13-plus-15	dl-49	y w	3447975	SCO	Experiment 1
13-plus-16	dl-49	y w	16364140	SCO	Experiment 1
13-plus-17	dl-49	y w	16889750	SCO	Experiment 1
13-plus-18	dl-49	y w	16840611	SCO	Experiment 1
13-plus-19	dl-49	y w	15841552	SCO	Experiment 1
13-plus-2	dl-49	y w	15391232	SCO	Experiment 1
13-plus-20	dl-49	y w	16472848	SCO	Experiment 1
13-plus-3	dl-49	y w	16239116	SCO	Experiment 1
13-plus-4	dl-49	y w	17051171	SCO	Experiment 1
13-plus-5	dl-49	y w	17261065	SCO	Experiment 1
13-plus-6	dl-49	y w	16183906	SCO	Experiment 1
13-plus-7	dl-49	y w	16663538	SCO	Experiment 1
13-plus-8	dl-49	y w	15313694	SCO	Experiment 1
13-plus-9	dl-49	y w	15562176	SCO	Experiment 1
14-y w-10	y w	dl-49	20915278	SCO	Experiment 1
16-yf-11	y w	dl-49	16117980	SCO	Experiment 1
16-yf-12	y w	dl-49	13898804	SCO	Experiment 1
16-yf-13	y w	dl-49	15673082	SCO	Experiment 1
16-yf-14	y w	dl-49	16196846	SCO	Experiment 1
16-yf-15	y w	dl-49	15223956	SCO	Experiment 1
16-yf-16	y w	dl-49	16154520	SCO	Experiment 1
16-yf-19	y w	dl-49	16470388	SCO	Experiment 1
16-yf-2	y w	dl-49	15908310	SCO	Experiment 1
16-yf-21	y w	dl-49	16707462	SCO	Experiment 1
16-yf-22	y w	dl-49	15198073	SCO	Experiment 1
16-yf-23	y w	dl-49	16115152	SCO	Experiment 1
16-yf-3	y w	dl-49	16699442	SCO	Experiment 1
16-yf-4	y w	dl-49	15204531	SCO	Experiment 1
16-yf-5	y w	dl-49	14613176	SCO	Experiment 1
16-yf-7	y w	dl-49	16527450	SCO	Experiment 1
17-y wf-2	dl-49	y w	1288905	SCO	Experiment 1
17-y wf-6	y w	dl-49	15676586	SCO	Experiment 1
17-y wf-7	y w	dl-49	16890356	SCO	Experiment 1
17-yf-13	y w	dl-49	15922313	SCO	Experiment 1
17-yf-14	y w	dl-49	17054633	SCO	Experiment 1
17-yf-15	y w	dl-49	15285919	SCO	Experiment 1
17-yf-18	y w	dl-49	15805401	SCO	Experiment 1
17-yf-19	y w	dl-49	16158825	SCO	Experiment 1
17-yf-20	y w	dl-49	16711367	SCO	Experiment 1
17-yf-22	y w	dl-49	16952932	SCO	Experiment 1
17-yf-23	y w	dl-49	15102930	SCO	Experiment 1
17-yf-24	y w	dl-49	15810980	SCO	Experiment 1
18-1-1	dl-49	y w	15440450	SCO	Experiment 1
18-2-2	y w	dl-49	15631515	SCO	Experiment 1
18-3-3	dl-49	y w	17052026	SCO	Experiment 1
18-4-4	y w	dl-49	16214438	SCO	Experiment 1
18-5-5	y w	dl-49	15968836	SCO	Experiment 1
18-6-6	y w	dl-49	14237294	SCO	Experiment 1
18-7-7	y w	dl-49	17026406	SCO	Experiment 1
18-8-8	y w	dl-49	14835674	SCO	Experiment 1
18-plus-10	dl-49	y w	15903521	SCO	Experiment 1
18-plus-11	dl-49	y w	17050655	SCO	Experiment 1
18-plus-12	dl-49	y w	15977768	SCO	Experiment 1
18-plus-13	dl-49	y w	16476710	SCO	Experiment 1
18-plus-9	dl-49	y w	17219847	SCO	Experiment 1
18-y wco-14	dl-49	y w	15048917	SCO	Experiment 1
18-y wco-16	y w	dl-49	16340264	SCO	Experiment 1
18-y wco-17	y w	dl-49	16853221	SCO	Experiment 1
18-y wco-18	y w	dl-49	16142031	SCO	Experiment 1
18-y wco-19	y w	dl-49	14695112	SCO	Experiment 1
18-y wco-20	y w	dl-49	17026406	SCO	Experiment 1
2-49-3	dl-49	y w	19721210	SCO	Experiment 1
4-y w-8	y w	dl-49	19169655	SCO	Experiment 1
dl-49_CO_14_S110			15741857	SCO	Experiment 2
dl-49_CO_16_S112			15621253	SCO	Experiment 2
dl-49_CO_17_S113			15464084	SCO	Experiment 2
dl-49_CO_21_S117			16855032	SCO	Experiment 2
dl-49_CO_22_S118			16513053	SCO	Experiment 2
dl-49_CO_23_S119			16153314	SCO	Experiment 2
dl-49_CO_24_S120			16378691	SCO	Experiment 2
dl-49_CO_3_S99			15902159	SCO	Experiment 2
dl-49_CO_30_S126			16336356	SCO	Experiment 2
dl-49_CO_31_S127			16252083	SCO	Experiment 2
dl-49_CO_42_S138			16125668	SCO	Experiment 2
dl-49_CO_48_S146			17078533	SCO	Experiment 2
dl-49_CO_49_S147			948655	SCO	Experiment 2
dl-49_CO_5_S101			16776741	SCO	Experiment 2
dl-49_CO_50_S148			16645297	SCO	Experiment 2
dl-49_CO_52_S150			14405564	SCO	Experiment 2
dl-49_CO_53_S151			14743417	DCO	Experiment 2
dl-49_CO_53_S151			20612431	DCO	Experiment 2
dl-49_CO_54_S152			15642699	SCO	Experiment 2
dl-49_CO_55_S153			2700822	SCO	Experiment 2
dl-49_CO_56_S154			16250379	SCO	Experiment 2
dl-49_CO_57_S155			15678502	SCO	Experiment 2
dl-49_CO_58_S156			15806882	SCO	Experiment 2
dl-49_CO_6_S102			16735855	SCO	Experiment 2
dl-49_CO_61_S159			17009082	SCO	Experiment 2
dl-49_CO_62_S160			16256431	SCO	Experiment 2
dl-49_CO_63_S161			14962065	SCO	Experiment 2
dl-49_CO_64_S162			16682179	SCO	Experiment 2
dl-49_CO_66_S164			15824141	SCO	Experiment 2
dl-49_CO_67_S165			14191928	SCO	Experiment 2
dl-49_CO_68_S166			3648011	SCO	Experiment 2
dl-49_CO_69_S167			17086045	SCO	Experiment 2
dl-49_CO_7_S103			16624158	SCO	Experiment 2
dl-49_CO_71_S169			16197882	SCO	Experiment 2
dl-49_CO_73_S171			15806882	SCO	Experiment 2
dl-49_CO_74_S172			16140000	SCO	Experiment 2
dl-49_CO_76_S174			16899459	SCO	Experiment 2
dl-49_CO_8_S104			15511029	SCO	Experiment 2
dl-49_CO_80_S178			2966965	SCO	Experiment 2
dl-49_CO_82_S180			3125907	SCO	Experiment 2
dl-49_CO_83_S181			15653002	SCO	Experiment 2
dl-49_CO_85_S183			16434232	SCO	Experiment 2
dl-49_CO_86_S184			3346357	SCO	Experiment 2
dl-49_CO_88_S186			16118644	SCO	Experiment 2
dl-49_CO_89_S187			17044236	SCO	Experiment 2
dl-49_CO_90_S188			16255740	SCO	Experiment 2
dl-49_CO_91_S189			14290846	SCO	Experiment 2
dl-49_CO_93_S191			14930640	SCO	Experiment 2
dl-49_CO_94_S192			14771845	SCO	Experiment 2
dl-49_nonrec_21_S21			19341030	SCO	Experiment 2
dl-49_nonrec_23_S23			19328168	SCO	Experiment 2
dl-49_nonrec_73_S73			19853255	SCO	Experiment 2
dl-49_nonrec_74_S74			19082479	SCO	Experiment 2
dl-49_nonrec_96_S96			19245566	SCO	Experiment 2

## Sheet: NCOGCs dl-49
NCOGCs recovered on chrX in dl-49 heterozygotes
Individual	Genotype 1	Genotype 2	Genotype 3	First converted SNP (bp)	Last converted SNP (bp)	Min NCOGC size (bp)	MaxNCOGC size (bp)	Experiment
12plus17	dl49	y w	dl49	2503975	2503980	5	332	Experiment 1
12plus17	dl49	y w	dl49	2504214	2504214	1	305	Experiment 1
12plus1	dl49	y w	dl49	4380418	4380935	517	1831	Experiment 1
18plus11	dl49	y w	dl49	6861625	6861625	1	2093	Experiment 1
12plus8	dl49	y w	dl49	8479692	8479883	191	450	Experiment 1
16yf5	y w	dl49	y w	9717767	9718187	420	1881	Experiment 1
4y w7	y w	dl49	y w	11384973	11386802	1829	4111	Experiment 1
16yf22	y w	dl49	y w	11384974	11386802	1828	3425	Experiment 1
16yf5	y w	dl49	y w	13053766	13053766	1	2167	Experiment 1
1888	y w	dl49	y w	13488885	13488885	1	1655	Experiment 1
10y w8	y w	dl49	y w	13619052	13619304	252	584	Experiment 1
2494	dl49	y w	dl49	15270580	15270580	1	250	Experiment 1
13plus17	y w	dl49	y w	16890755	16891616	861	1192	Experiment 1
3y w5	y w	dl49	y w	17470634	17470887	253	867	Experiment 1
16yf14	dl49	y w	dl49	18719626	18719626	1	1359	Experiment 1
24912	dl49	y w	dl49	19130739	19130764	25	1083	Experiment 1
12plus9	y w	dl49	y w	20121651	20121786	135	748	Experiment 1
3y w12	y w	dl49	y w	21434354	21434735	381	895	Experiment 1
16yf2	dl49	y w	dl49	22740676	22741253	577	1074	Experiment 1
25y w11	y w	dl49	y w	22748786	22749032	246	850	Experiment 1
dl49_CO_22_S118	dl49	y cv wy f	dl49	9565406	9565406	1	2152	Experiment 2
dl49_CO_65_S163	dl49	y cv wy f	dl49	9975034	9975034	1	2770	Experiment 2
dl49_CO_46_S142	y cv wy f	dl49	y cv wy f	11121311	11121311	1	6533	Experiment 2
dl49_CO_67_S165	y cv wy f	dl49	y cv wy f	11346071	11346191	120	4120	Experiment 2
dl49_CO_48_S146	dl49	y cv wy f	dl49	12811312	12811544	232	3720	Experiment 2
dl49_CO_82_S180	dl49	y cv wy f	dl49	19656296	19656431	135	551	Experiment 2
dl49_CO_22_S118	y cv wy f	dl49	y cv wy f	19857734	19857755	21	1917	Experiment 2
dl49_CO_94_S192	dl49	y cv wy f	dl49	20115875	20115875	1	1150	Experiment 2
dl49_CO_17_S113	dl49	y cv wy f	dl49	22881489	22881600	111	8581	Experiment 2
dl49_CO_58_S156	y cv wy f	dl49	y cv wy f	9874005	9874077	72	504	Experiment 2
dl49_nonrec_78_S78	y cv wy f	dl49	y cv wy f	5507396	5507396	1	2752	Experiment 2
dl49_nonrec_94_S94	y cv wy f	dl49	y cv wy f	5507396	5507396	1	3052	Experiment 2
dl49_nonrec_62_S62	y cv wy f	dl49	y cv wy f	6643155	6643155	1	1103	Experiment 2
dl49_nonrec_63_S63	y cv wy f	dl49	y cv wy f	8352274	8352502	228	1374	Experiment 2
dl49_nonrec_23_S23	y cv wy f	dl49	y cv wy f	8895105	8895672	567	1404	Experiment 2
dl49_nonrec_95_S95	y cv wy f	dl49	y cv wy f	9565406	9565406	1	2208	Experiment 2
dl49_nonrec_63_S63	y cv wy f	dl49	y cv wy f	9940192	9940193	2	137	Experiment 2
dl49_nonrec_20_S20	y cv wy f	dl49	y cv wy f	14973559	14973559	1	590	Experiment 2
dl49_nonrec_45_S45	y cv wy f	dl49	y cv wy f	15496187	15496349	162	1408	Experiment 2
dl49_nonrec_83_S83	dl49	y cv wy f	dl49	15670039	15670582	543	1452	Experiment 2
dl49_nonrec_63_S63	y cv wy f	dl49	y cv wy f	15699095	15699614	519	846	Experiment 2
dl49_nonrec_88_S88	y cv wy f	dl49	y cv wy f	15763508	15763508	1	3587	Experiment 2
dl49_nonrec_73_S73	dl49	y cv wy f	dl49	17131463	17131549	86	1584	Experiment 2
dl49_nonrec_12_S12	y cv wy f	dl49	y cv wy f	17202009	17202024	15	1763	Experiment 2
dl49_nonrec_89_S89	y cv wy f	dl49	y cv wy f	17560319	17561326	1007	2952	Experiment 2
dl49_nonrec_84_S84	dl49	y cv wy f	dl49	18043129	18043129	1	4068	Experiment 2
dl49_nonrec_33_S33	dl49	y cv wy f	dl49	18733154	18734040	886	4329	Experiment 2
dl49_nonrec_29_S29	dl49	y cv wy f	dl49	19498546	19498546	1	1499	Experiment 2
dl49_nonrec_94_S94	y cv wy f	dl49	y cv wy f	19858379	19858580	201	1209	Experiment 2
dl49_nonrec_25_S25	dl49	y cv wy f	dl49	20274352	20275109	757	2033	Experiment 2
dl49_nonrec_26_S26	dl49	y cv wy f	dl49	22468476	22468570	94	1749	Experiment 2
dl49_nonrec_90_S90	dl49	y cv wy f	dl49	22820449	22821340	891	4248	Experiment 2

## Sheet: pre-meiotic NCOGCs
Pre-meiotic NCOGCs on chrX in dl-49 heterozygotes
Individual	Genotype 1	Genotype 2	Genotype 3	First converted SNP (bp)	Last converted SNP (bp)	Min NCOGC size (bp)	Number of SNVs in NCOGC	Experiment
12plus6	y w	dl-49	y w	20125256	20125279	23	2	Experiment 1
12plus15	y w	dl-49	y w	20125256	20125279	23	2	Experiment 1
12plus16	y w	dl-49	y w	20125256	20125279	23	2	Experiment 1
13plus9	y w	dl-49	y w	20125256	20125279	23	2	Experiment 1
13plus14	y w	dl-49	y w	20125256	20125279	23	2	Experiment 1
13plus15	y w	dl-49	y w	20125256	20125279	23	2	Experiment 1
14yw10	y w	dl-49	y w	20125256	20125279	23	2	Experiment 1
14yw11	y w	dl-49	y w	20125256	20125279	23	2	Experiment 1
25yw5	y w	dl-49	y w	20125256	20125279	23	2	Experiment 1
3yw9	y w	dl-49	y w	20125256	20125279	23	2	Experiment 1
4yw2	y w	dl-49	y w	20125256	20125279	23	2	Experiment 1
2493	y w	dl-49	y w	20125256	20125279	23	2	Experiment 1
16yf4	dl-49	y w	dl-49	20134184	20134184	1	1	Experiment 1
16yf14	dl-49	y w	dl-49	20134184	20134184	1	1	Experiment 1
16yf21	dl-49	y w	dl-49	20134184	20134184	1	1	Experiment 1
17yf18	dl-49	y w	dl-49	20134184	20134184	1	1	Experiment 1
17yf22	dl-49	y w	dl-49	20134184	20134184	1	1	Experiment 1
17yf23	dl-49	y w	dl-49	20134184	20134184	1	1	Experiment 1
dl49_CO_82_S180	y cv wy f	dl-49	y cv wy f	13041885	13043010	1125	not determined	Experiment 2
dl49_CO_86_S184	y cv wy f	dl-49	y cv wy f	13041885	13043010	1125	not determined	Experiment 2
dl49_CO_93_S191	y cv wy f	dl-49	y cv wy f	13041885	13043010	1125	not determined	Experiment 2
dl49_nonrec_12_S12	y cv wy f	dl-49	y cv wy f	13042511	13042524	13	2	Experiment 2
dl49_nonrec_13_S13	y cv wy f	dl-49	y cv wy f	13042511	13042524	13	2	Experiment 2
dl49_nonrec_20_S20	y cv wy f	dl-49	y cv wy f	13042511	13042524	13	2	Experiment 2
dl49_nonrec_48_S48	y cv wy f	dl-49	y cv wy f	13042511	13042524	13	2	Experiment 2
dl49_nonrec_77_S77	y cv wy f	dl-49	y cv wy f	13042511	13042524	13	2	Experiment 2
dl49_nonrec_61_S61	y cv wy f	dl-49	y cv wy f	13042511	13042524	13	2	Experiment 2
dl49_nonrec_51_S51	y cv wy f	dl-49	y cv wy f	13042511	13042524	13	2	Experiment 2
dl49_nonrec_16_S16	y cv wy f	dl-49	y cv wy f	9565406	9565406	1	2	Experiment 2
dl49_nonrec_36_S36	dl-49	y cv wy f	dl-49	9565406	9565406	1	2	Experiment 2
dl49_nonrec_46_S46	y cv wy f	dl-49	y cv wy f	9565406	9565406	1	2	Experiment 2
dl49_nonrec_95_S95	y cv wy f	dl-49	y cv wy f	9565406	9565406	1	2	Experiment 2

## Sheet: 95% CI intervals
95% confidence intervals for CO frequences in Oregon-RM									95% confidence intervals for CO frequences in dl-49 heterozygotes
Interval number	#COs in interval	total #COs	CO frequency (as proportion)	upper 95% confidence interval	lower 95% confidence interval				Interval number	#COs in interval	total #COs	CO frequency (as proportion)	upper 95% confidence interval	lower 95% confidence interval
0	0	116	0	0.0313	0				0	0	145	0	0.251	0
0.15	0	116	0	0.0313	0				0.15	0	145	0	0.251	0
0.3	0	116	0	0.0313	0				0.3	0	145	0	0.251	0
0.45	0	116	0	0.0313	0				0.45	0	145	0	0.251	0
0.6	0	116	0	0.0313	0				0.6	0	145	0	0.251	0
0.75	0	116	0	0.0313	0				0.75	0	145	0	0.251	0
0.9	0	116	0	0.0313	0				0.9	2	145	0.0137931	0.0489	0.0017
1.05	0	116	0	0.0313	0				1.05	0	145	0	0.251	0
1.2	0	116	0	0.0313	0				1.2	0	145	0	0.251	0
1.35	0	116	0	0.0313	0				1.35	1	145	0.00689655	0.0378	0.0002
1.5	0	116	0	0.0313	0				1.5	0	145	0	0.251	0
1.65	0	116	0	0.0313	0				1.65	0	145	0	0.251	0
1.8	0	116	0	0.0313	0				1.8	0	145	0	0.251	0
1.95	2	116	0.0172414	0.0609	0.0021				1.95	0	145	0	0.251	0
2.1	0	116	0	0.0313	0				2.1	0	145	0	0.251	0
2.25	0	116	0	0.0313	0				2.25	0	145	0	0.251	0
2.4	0	116	0	0.0313	0				2.4	0	145	0	0.251	0
2.55	1	116	0.00862069	0.0471	0.0002				2.55	0	145	0	0.251	0
2.7	2	116	0.0172414	0.0609	0.0021				2.7	1	145	0.00689655	0.0378	0.0002
2.85	2	116	0.0172414	0.0609	0.0021				2.85	0	145	0	0.251	0
3	1	116	0.00862069	0.0471	0.0002				3	1	145	0.00689655	0.0378	0.0002
3.15	3	116	0.0258621	0.0737	0.0054				3.15	1	145	0.00689655	0.0378	0.0002
3.3	5	116	0.0431034	0.0977	0.0141				3.3	1	145	0.00689655	0.0378	0.0002
3.45	3	116	0.0258621	0.0737	0.0054				3.45	1	145	0.00689655	0.0378	0.0002
3.6	2	116	0.0172414	0.0609	0.0021				3.6	1	145	0.00689655	0.0378	0.0002
3.75	0	116	0	0.0313	0				3.75	0	145	0	0.251	0
3.9	1	116	0.00862069	0.0471	0.0002				3.9	0	145	0	0.251	0
4.05	0	116	0	0.0313	0				4.05	0	145	0	0.251	0
4.2	1	116	0.00862069	0.0471	0.0002				4.2	0	145	0	0.251	0
4.35	0	116	0	0.0313	0				4.35	0	145	0	0.251	0
4.5	1	116	0.00862069	0.0471	0.0002				4.5	0	145	0	0.251	0
4.65	1	116	0.00862069	0.0471	0.0002				4.65	0	145	0	0.251	0
4.8	1	116	0.00862069	0.0471	0.0002				4.8	0	145	0	0.251	0
4.95	3	116	0.0258621	0.0737	0.0054				4.95	0	145	0	0.251	0
5.1	3	116	0.0258621	0.0737	0.0054				5.1	0	145	0	0.251	0
5.25	5	116	0.0431034	0.0977	0.0141				5.25	0	145	0	0.251	0
5.4	5	116	0.0431034	0.0977	0.0141				5.4	0	145	0	0.251	0
5.55	3	116	0.0258621	0.0737	0.0054				5.55	0	145	0	0.251	0
5.7	1	116	0.00862069	0.0471	0.0002				5.7	0	145	0	0.251	0
5.85	0	116	0	0.0313	0				5.85	0	145	0	0.251	0
6	2	116	0.0172414	0.0609	0.0021				6	0	145	0	0.251	0
6.15	0	116	0	0.0313	0				6.15	0	145	0	0.251	0
6.3	0	116	0	0.0313	0				6.3	0	145	0	0.251	0
6.45	1	116	0.00862069	0.0471	0.0002				6.45	0	145	0	0.251	0
6.6	2	116	0.0172414	0.0609	0.0021				6.6	0	145	0	0.251	0
6.75	0	116	0	0.0313	0				6.75	0	145	0	0.251	0
6.9	0	116	0	0.0313	0				6.9	0	145	0	0.251	0
7.05	0	116	0	0.0313	0				7.05	0	145	0	0.251	0
7.2	0	116	0	0.0313	0				7.2	0	145	0	0.251	0
7.35	0	116	0	0.0313	0				7.35	0	145	0	0.251	0
7.5	0	116	0	0.0313	0				7.5	0	145	0	0.251	0
7.65	0	116	0	0.0313	0				7.65	0	145	0	0.251	0
7.8	0	116	0	0.0313	0				7.8	0	145	0	0.251	0
7.95	0	116	0	0.0313	0				7.95	0	145	0	0.251	0
8.1	0	116	0	0.0313	0				8.1	0	145	0	0.251	0
8.25	0	116	0	0.0313	0				8.25	0	145	0	0.251	0
8.4	0	116	0	0.0313	0				8.4	0	145	0	0.251	0
8.55	0	116	0	0.0313	0				8.55	0	145	0	0.251	0
8.7	2	116	0.0172414	0.0609	0.0021				8.7	0	145	0	0.251	0
8.85	1	116	0.00862069	0.0471	0.0002				8.85	0	145	0	0.251	0
9	0	116	0	0.0313	0				9	0	145	0	0.251	0
9.15	1	116	0.00862069	0.0471	0.0002				9.15	0	145	0	0.251	0
9.3	0	116	0	0.0313	0				9.3	0	145	0	0.251	0
9.45	2	116	0.0172414	0.0609	0.0021				9.45	0	145	0	0.251	0
9.6	0	116	0	0.0313	0				9.6	0	145	0	0.251	0
9.75	0	116	0	0.0313	0				9.75	0	145	0	0.251	0
9.9	0	116	0	0.0313	0				9.9	0	145	0	0.251	0
10.05	0	116	0	0.0313	0				10.05	0	145	0	0.251	0
10.2	0	116	0	0.0313	0				10.2	0	145	0	0.251	0
10.35	0	116	0	0.0313	0				10.35	0	145	0	0.251	0
10.5	0	116	0	0.0313	0				10.5	0	145	0	0.251	0
10.65	0	116	0	0.0313	0				10.65	0	145	0	0.251	0
10.8	1	116	0.00862069	0.0471	0.0002				10.8	0	145	0	0.251	0
10.95	0	116	0	0.0313	0				10.95	0	145	0	0.251	0
11.1	0	116	0	0.0313	0				11.1	0	145	0	0.251	0
11.25	0	116	0	0.0313	0				11.25	0	145	0	0.251	0
11.4	0	116	0	0.0313	0				11.4	0	145	0	0.251	0
11.55	0	116	0	0.0313	0				11.55	0	145	0	0.251	0
11.7	0	116	0	0.0313	0				11.7	0	145	0	0.251	0
11.85	1	116	0.00862069	0.0471	0.0002				11.85	0	145	0	0.251	0
12	0	116	0	0.0313	0				12	0	145	0	0.251	0
12.15	0	116	0	0.0313	0				12.15	0	145	0	0.251	0
12.3	0	116	0	0.0313	0				12.3	0	145	0	0.251	0
12.45	0	116	0	0.0313	0				12.45	0	145	0	0.251	0
12.6	0	116	0	0.0313	0				12.6	0	145	0	0.251	0
12.75	0	116	0	0.0313	0				12.75	0	145	0	0.251	0
12.9	0	116	0	0.0313	0				12.9	0	145	0	0.251	0
13.05	0	116	0	0.0313	0				13.05	0	145	0	0.251	0
13.2	0	116	0	0.0313	0				13.2	0	145	0	0.251	0
13.35	2	116	0.0172414	0.0609 0.0021					13.35	0	145	0	0.251	0
13.5	1	116	0.00862069	0.0471	0.0002				13.5	0	145	0	0.251	0
13.65	0	116	0	0.0313	0				13.65	0	145	0	0.251	0
13.8	3	116	0.0258621	0.0737	0.0054				13.8	0	145	0	0.251	0
13.95	3	116	0.0258621	0.0737	0.0054				13.95	2	145	0.0137931	0.0489	0.0017
14.1	1	116	0.00862069	0.0471	0.0002				14.1	1	145	0.00689655	0.0378	0.0002
14.25	2	116	0.0172414	0.0609	0.0021				14.25	3	145	0.0206897	0.0593	0.0043
14.4	1	116	0.00862069	0.0471	0.0002				14.4	1	145	0.00689655	0.0378	0.0002
14.55	2	116	0.0172414	0.0609	0.0021				14.55	1	145	0.00689655	0.0378	0.0002
14.7	0	116	0	0.0313	0				14.7	3	145	0.0206897	0.0593	0.0043
14.85	1	116	0.00862069	0.0471	0.0002				14.85	1	145	0.00689655	0.0378	0.0002
15	2	116	0.0172414	0.0609	0.0021				15	4	145	0.0275862	0.0691	0.0076
15.15	1	116	0.00862069	0.0471	0.0002				15.15	4	145	0.0275862	0.0691	0.0076
15.3	0	116	0	0.0313	0				15.3	2	145	0.0137931	0.0489	0.0017
15.45	1	116	0.00862069	0.0471	0.0002				15.45	6	145	0.0413793	0.0879	0.0153
15.6	0	116	0	0.0313	0				15.6	10	145	0.0689655	0.1232	0.0336
15.75	5	116	0.0431034	0.0977	0.0141				15.75	10	145	0.0689655	0.1232	0.0336
15.9	4	116	0.0344828	0.0859	0.0095				15.9	7	145	0.0482759	0.0969	0.0196
16.05	0	116	0	0.0313	0				16.05	5	145	0.0344828	0.0786	0.0113
16.2	4	116	0.0344828	0.0859	0.0095				16.2	17	145	0.117241	0.1811	0.0698
16.35	5	116	0.0431034	0.0977	0.0141				16.35	5	145	0.0344828	0.0786	0.0113
16.5	1	116	0.00862069	0.0471	0.0002				16.5	8	145	0.0551724	0.1058	0.0241
16.65	5	116	0.0431034	0.0977	0.0141				16.65	7	145	0.0482759	0.0969	0.0196
16.8	4	116	0.0344828	0.0859	0.0095				16.8	5	145	0.0344828	0.0786	0.0113
16.95	1	116	0.00862069	0.0471	0.0002				16.95	11	145	0.0758621	0.1317	0.0385
17.1	3	116	0.0258621	0.0737	0.0054				17.1	9	145	0.062069	0.1146	0.0288
17.25	1	116	0.00862069	0.0471	0.0002				17.25	3	145	0.0206897	0.0593	0.0043
17.4	0	116	0	0.0313	0				17.4	0	145	0	0.251	0
17.55	0	116	0	0.0313	0				17.55	1	145	0.00689655	0.0378	0.0002
17.7	0	116	0	0.0313	0				17.7	0	145	0	0.251	0
17.85	0	116	0	0.0313	0				17.85	0	145	0	0.251	0
18	0	116	0	0.0313	0				18	0	145	0	0.251	0
18.15	0	116	0	0.0313	0				18.15	0	145	0	0.251	0
18.3	1	116	0.00862069	0.0471	0.0002				18.3	0	145	0	0.251	0
18.45	1	116	0.00862069	0.0471	0.0002				18.45	0	145	0	0.251	0
18.6	0	116	0	0.0313	0				18.6	0	145	0	0.251	0
18.75	0	116	0	0.0313	0				18.75	0	145	0	0.251	0
18.9	0	116	0	0.0313	0				18.9	0	145	0	0.251	0
19.05	0	116	0	0.0313	0				19.05	1	145	0.00689655	0.0378	0.0002
19.2	0	116	0	0.0313	0				19.2	2	145	0.0137931	0.0489	0.0017
19.35	0	116	0	0.0313	0				19.35	2	145	0.0137931	0.0489	0.0017
19.5	1	116	0.00862069	0.0471	0.0002				19.5	0	145	0	0.251	0
19.65	0	116	0	0.0313	0				19.65	1	145	0.00689655	0.0378	0.0002
19.8	0	116	0	0.0313	0				19.8	1	145	0.00689655	0.0378	0.0002
19.95	0	116	0	0.0313	0				19.95	0	145	0	0.251	0
20.1	0	116	0	0.0313	0				20.1	1	145	0.00689655	0.0378	0.0002
20.25	0	116	0	0.0313	0				20.25	0	145	0	0.251	0
20.4	0	116	0	0.0313	0				20.4	0	145	0	0.251	0
20.55	0	116	0	0.0313	0				20.55	1	145	0.00689655	0.0378	0.0002
20.7	0	116	0	0.0313	0				20.7	0	145	0	0.251	0
20.85	1	116	0.00862069	0.0471	0.0002				20.85	1	145	0.00689655	0.0378	0.0002
									21	0	145		0.251	0
									21.15	0	145		0.251	0
									21.3	0	145		0.251	0
									21.45	0	145		0.251	0
									21.6	0	145		0.251	0
									21.75	0	145		0.251	0
									21.9	0	145		0.251	0
									22.05	0	145		0.251	0
									22.2	0	145		0.251	0
									22.35	0	145		0.251	0
									22.5	0	145		0.251	0
									22.65	0	145		0.251	0
									22.8	0	145		0.251	0
									22.95	0	145		0.251	0
									23.1	0	145		0.251	0
									23.25	0	145		0.251	0
									23.4	0	145		0.251	0
									23.55	0	145		0.251	0
