# Supplementary material for: Heterozygous inversion breakpoints suppress meiotic crossovers by altering recombination repair outcomes
Source: PLoS Genet. 2023 Apr 13;19(4):e1010702. doi: 10.1371/journal.pgen.1010702 (PMC10128924; doi:10.1371/journal.pgen.1010702)
Supplement: S2 File — (XLSX) [file pgen.1010702.s008.xlsx]

## Sheet: Sheet1
Oregon-RM					dl-49/+
	# of H2AV foci per nucleus					# of H2AV foci per nucleus
	Region 2a	Region 2b	Region 3			Region 2a	Region 2b	Region 3
Sample 1	17	18	0		Sample 1	33	29	0
	18	16				33	29
Sample 2	23	33	0		Sample 2	24	0	0
	30	29				22	0
	31					26
Sample 3	28	25	0		Sample 3	30	25	0
	29	13				14	29
Sample 4	21	25	0		Sample 4	38	24	3
	28					28	23
Sample 5	23	29	0		Sample 5	23	0	0
	29	28				17	0
